# Supplementary material for: Inter-Oligomer Interaction Influence on Photoluminescence in Cis-Polyacetylene Semiconductor Materials
Source: Polymers (Basel). 2024 Jul 2;16(13):1896. doi: 10.3390/polym16131896 (PMC11244262; doi:10.3390/polym16131896)
Supplement: Supplementary file 1 [file polymers-16-01896-s001.zip]

Archive with 1 entries (1 files):
- polymers-3035558-supplementary.pdf
